# Supplementary material for: BCG Cell Wall Skeleton As a Vaccine Adjuvant Protects Both Infant and Old-Aged Mice from Influenza Virus Infection
Source: Biomedicines. 2021 May 5;9(5):516. doi: 10.3390/biomedicines9050516 (PMC8148143; doi:10.3390/biomedicines9050516)
Supplement: Supplementary file 1 [file biomedicines-09-00516-s001.zip]

Archive with 1 entries (1 files):
- biomedicines-1194010-supplementary.pdf
